# Supplementary material for: Expression Profiling of Four Mango FT/TFL1-Encoding Genes under Different Fruit Load Conditions, and Their Involvement in Flowering Regulation
Source: Plants (Basel). 2022 Sep 15;11(18):2409. doi: 10.3390/plants11182409 (PMC9506463; doi:10.3390/plants11182409)
Supplement: Supplementary file 1 [file plants-11-02409-s001.zip]

Archive with 3 entries (3 files):
- Gafni et al. Data S1 FINAL.pdf
- Sup Tables  Gafni et al FINAL.pdf
- Suppl figures Gafni et al FINAL.pdf
